# Supplementary material for: Functional and Numerical Responses of Harmonia axyridis (Coleoptera: Coccinellidae) to Rhopalosiphum nymphaeae (Hemiptera: Aphididae) and Their Potential for Biological Control
Source: Insects. 2024 Aug 23;15(9):633. doi: 10.3390/insects15090633 (PMC11432611; doi:10.3390/insects15090633)
Supplement: Supplementary file 1 [file insects-15-00633-s001.zip]

Archive with 1 entries (1 files):
- insects-3145880-supplementary.pdf
